# Supplementary material for: Fear of Falling: Exploring Associated Factors among Elderly Residents in the Rural Communities of Vietnam
Source: Int J Environ Res Public Health. 2024 May 28;21(6):691. doi: 10.3390/ijerph21060691 (PMC11203546; doi:10.3390/ijerph21060691)
Supplement: Supplementary file 1 [file ijerph-21-00691-s001.zip]

Archive with 1 entries (1 files):
- ijerph-2994763-supplementary.pdf
